# Supplementary material for: Domain sliding of two Staphylococcus aureus N-acetylglucosaminidases enables their substrate-binding prior to its catalysis
Source: Commun Biol. 2020 Apr 20;3:178. doi: 10.1038/s42003-020-0911-7 (PMC7170848; doi:10.1038/s42003-020-0911-7)
Supplement: Supplementary file 3 — Supplementary Data 1 [file 42003_2020_911_MOESM3_ESM.xlsx]

## Sheet: Sheet1
				average	stdev
E116A	-12.0482	0.353982	-5.26316	-5.65246	5.07064
Y214A	-9.63855	0.884956	6.31579	-0.812603	6.62302
Y214F	110.843	76.1062	86.3158	91.0885	14.5774
T216A	46.988	48.6726	35.7895	43.8167	5.71759
D217N	38.5542	38.1579	39.7436	38.8186	0.673804
Y191A	0.481928	14.1593	-3.15789	3.82778	7.45508
			average	1	2	3	stdev
		E116A	-5.65246	-12.0482	0.353982	-5.26316	5.07064
		Y214A	-0.812603	-9.63855	0.884956	6.31579	6.62302
		Y214F	91.0885	110.843	76.1062	86.3158	14.5774
		T216A	43.8167	46.988	48.6726	35.7895	5.71759
		D217N	38.8186	38.5542	38.1579	39.7436	0.673804
		Y191A	3.82778	0.481928	14.1593	-3.15789	7.45508
